# Supplementary material for: Design and Preclinical Validation of an Anti-B7-H3-Specific Radiotracer: A Non-Invasive Imaging Tool to Guide B7-H3-Targeted Therapies
Source: Pharmaceuticals (Basel). 2025 Sep 30;18(10):1477. doi: 10.3390/ph18101477 (PMC12567163; doi:10.3390/ph18101477)
Supplement: Supplementary file 1 [file pharmaceuticals-18-01477-s001.zip]

Archive with 1 entries (1 files):
- pharmaceuticals-3728835-supplementary.pdf
